# Supplementary material for: Acetylated tau inhibits chaperone-mediated autophagy and promotes tau pathology propagation in mice
Source: Nat Commun. 2021 Apr 14;12:2238. doi: 10.1038/s41467-021-22501-9 (PMC8047017; doi:10.1038/s41467-021-22501-9)
Supplement: Supplementary file 3 — Source Data [file 41467_2021_22501_MOESM3_ESM.xlsx]

## Sheet: FIG 1
Figure 1A Left
Tau	Cortex			Midbrain					ANOVA table	SS (Type III)	DF	MS	F (DFn, DFd)	P value		Tukey's multiple comparisons test	Predicted (LS) mean diff.	95.00% CI of diff.	Significant?	Summary	Adjusted P Value
	Mean	SEM	n	Mean	SEM	n			Interaction	0.4436	2	0.2218	F (2, 78) = 0.09290	P=0.9114		Cortex
Untreated	1	0	15	1	0	13			Pathway	68.35	2	34.17	F (2, 78) = 14.31	P<0.0001		Untreated vs. N/L	-2.121	-3.469 to -0.7732	Yes	***	0.0009
N/L	3.12124	0.488364	15	3.29642	0.721874	13			Region	9.935e-05	1	9.935e-05	F (1, 78) = 4.161e-005	P=0.9949		Untreated vs. 3MA	-1.05	-2.398 to 0.2982	No	ns	0.157
3MA	2.04988	0.409242	15	1.86815	0.355193	13			Residual	186.2	78	2.388				N/L vs. 3MA	1.071	-0.2767 to 2.419	No	ns	0.1458
																Midbrain
																Untreated vs. N/L	-2.296	-3.744 to -0.8484	Yes	***	0.0009
																Untreated vs. 3MA	-0.8682	-2.316 to 0.5799	No	ns	0.3294
																N/L vs. 3MA	1.428	-0.01978 to 2.876	No	ns	0.054
Figure 1A Middle
AcTau	Cortex			Midbrain					ANOVA table	SS (Type III)	DF	MS	F (DFn, DFd)	P value		Tukey's multiple comparisons test	Predicted (LS) mean diff.	95.00% CI of diff.	Significant?	Summary	Adjusted P Value
	Mean	SEM	n	Mean	SEM	n			Interaction	0.06711	2	0.03355	F (2, 78) = 0.03649	P=0.9642		Cortex
Untreated	1	0	15	1	0	13			Pathway	22.47	2	11.24	F (2, 78) = 12.22	P<0.0001		Untreated vs. N/L	-1.27	-2.106 to -0.4330	Yes	**	0.0015
N/L	2.26961	0.280604	15	2.17	0.464621	13			Region	0.1262	1	0.1262	F (1, 78) = 0.1372	P=0.7120		Untreated vs. 3MA	-0.9835	-1.820 to -0.1469	Yes	*	0.0171
3MA	1.98351	0.236974	15	1.84996	0.249532	13			Residual	71.72	78	0.9195				N/L vs. 3MA	0.2861	-0.5505 to 1.123	No	ns	0.6936
																Midbrain
																Untreated vs. N/L	-1.17	-2.069 to -0.2714	Yes	**	0.0073
																Untreated vs. 3MA	-0.85	-1.749 to 0.04865	No	ns	0.0677
																N/L vs. 3MA	0.32	-0.5786 to 1.219	No	ns	0.6726
Figure 1A Right
	Total Tau			Ac-Tau					ANOVA table	SS (Type III)	DF	MS	F (DFn, DFd)	P value		Sidak's multiple comparisons test	Predicted (LS) mean diff.	95.00% CI of diff.	Significant?	Summary	Adjusted P Value
	Mean	SEM	n	Mean	SEM	n			Interaction	0.01628	1	0.01628	F (1, 52) = 6.017	P=0.0176		Total Tau - Ac-Tau
Cortex	0.494936	0.0433629	15	0.774652	0.0249199	15			Brain region	0.09527	1	0.09527	F (1, 52) = 35.21	P<0.0001		Cortex	-0.2797	-0.3235 to -0.2360	Yes	****	<0.0001
Midbrain	0.378046	0.0788944	13	0.726139	0.0508237	13			Tau	1.372	1	1.372	F (1, 52) = 507.2	P<0.0001		Midbrain	-0.3481	-0.3951 to -0.3011	Yes	****	<0.0001
									Residual	0.1407	52	0.002706
Figure 1C Left: Tau levels
	Control			ATG7KO					ANOVA table	SS (Type III)	DF	MS	F (DFn, DFd)	P value		Šídák's multiple comparisons test	Predicted (LS) mean diff.	95.00% CI of diff.	Below threshold?	Summary	Adjusted P Value
	Mean	SEM	n	Mean	SEM	n			Interaction	0.3148	1	0.3148	F (1, 28) = 16.37	P=0.0004
Cortex	1	0	13	1.16092	0.202075	3			Region	0.3148	1	0.3148	F (1, 28) = 16.37	P=0.0004		WT - ATG7KO
Midbrain	1	0	13	1.66915	0.221129	3			Genotype	0.8397	1	0.8397	F (1, 28) = 43.67	P<0.0001		Cortex	-0.1609	-0.3708 to 0.04893	No	ns	0.155
									Residual	0.5384	28	0.01923				Midbrain	-0.6692	-0.8790 to -0.4593	Yes	****	<0.0001
Figure 1C Right: Ac-Tau levels
	Control			ATG7KO					ANOVA table	SS (Type III)	DF	MS	F (DFn, DFd)	P value		Sidak's multiple comparisons test	Predicted (LS) mean diff.	95.00% CI of diff.	Significant?	Summary	Adjusted P Value
	Mean	SEM	n	Mean	SEM	n			Interaction	0.06329	1	0.06329	F (1, 28) = 1.809	P=0.1894
Cortex	1	0	13	2.23141	0.266674	3			Region	0.06329	1	0.06329	F (1, 28) = 1.809	P=0.1894		WT - ATG7KO
Midbrain	1	0	13	2.00353	0.303552	3			Genotype	6.088	1	6.088	F (1, 28) = 174.0	P<0.0001		Cortex	-1.231	-1.514 to -0.9483	Yes	****	<0.0001
									Residual	0.9796	28	0.03498				Midbrain	-1.004	-1.287 to -0.7205	Yes	****	<0.0001
Figure 1D Left: Cortex
	WT			ATG7KO					ANOVA table	SS (Type III)	DF	MS	F (DFn, DFd)	P value		Tukey's multiple comparisons test	Predicted (LS) mean diff.	95.00% CI of diff.	Significant?	Summary	Adjusted P Value
	Mean	SEM	n	Mean	SEM	n			Interaction	4.458	2	2.229	F (2, 42) = 4.280	P=0.0203		WT
Untreated	1	0	13	2.23141	0.266674	3			Pathway	0.8775	2	0.4387	F (2, 42) = 0.8425	P=0.4378		Untreated vs. N/L	-1.27	-1.957 to -0.5820	Yes	***	0.0002
N/L	2.26961	0.280604	13	1.8064	0.151955	3			Region	0.1201	1	0.1201	F (1, 42) = 0.2307	P=0.6335		Untreated vs. 3MA	-0.9835	-1.671 to -0.2959	Yes	**	0.0034
3MA	1.98351	0.236974	13	1.59981	0.209096	3			Residual	21.87	42	0.5207				N/L vs. 3MA	0.2861	-0.4016 to 0.9738	No	ns	0.5742
																ATG7KO
																Untreated vs. N/L	0.425	-1.006 to 1.856	No	ns	0.7523
																Untreated vs. 3MA	0.6316	-0.7999 to 2.063	No	ns	0.5365
																N/L vs. 3MA	0.2066	-1.225 to 1.638	No	ns	0.9346
Figure 1D Right: Midbrain
	WT			ATG7KO					ANOVA table	SS (Type III)	DF	MS	F (DFn, DFd)	P value		Tukey's multiple comparisons test	Predicted (LS) mean diff.	95.00% CI of diff.	Significant?	Summary	Adjusted P Value
	Mean	SEM	n	Mean	SEM	n			Interaction	1.35	2	0.6751	F (2, 42) = 1.867	P=0.1671		WT
Untreated	1	0	13	2.00353	0.303552	3			Pathway	2.68	2	1.34	F (2, 42) = 3.707	P=0.0329		Untreated vs. N/L	-1.171	-1.743 to -0.5976	Yes	****	<0.0001
N/L	2.17052	0.002632	13	2.31589	0.768293	3			Region	1.161	1	1.161	F (1, 42) = 3.213	P=0.0803		Untreated vs. 3MA	-0.85	-1.423 to -0.2770	Yes	**	0.0023
3MA	1.84996	0.249532	13	1.89663	0.478507	3			Residual	15.18	42	0.3615				N/L vs. 3MA	0.3206	-0.2524 to 0.8935	No	ns	0.3712
																ATG7KO
																Untreated vs. N/L	-0.3124	-1.505 to 0.8803	No	ns	0.8011
																Untreated vs. 3MA	0.1069	-1.086 to 1.300	No	ns	0.9742
																N/L vs. 3MA	0.4193	-0.7734 to 1.612	No	ns	0.6719
Figure 1E Left: Cortex
		Tau flux
		Mean	SEM	n	Stat test	W value	T, df values	P value (two tailed)	P value summary
WT	Total tau	2.472	0.4431	9	T-test	45	t=3.321, df=8	0.0105	*
WT	Ac Tau	2.302	0.3452	9	T-test		t=3.770, df=8	0.0055	**
ATG7KO	Total tau	2.263	0.6523	3	Wilcoxon	6		0.25	ns
ATG7KO	Ac Tau	0.8191	0.03424	3	T-test		t=5.283, df=2	0.034	*
Figure 1E Right: Midbrain
		Tau flux
		Mean	SEM	n	Stat test	W value	T, df values	P value (two tailed)	P value summary
WT	Total tau	2.98	0.9032	9	Wilcoxon	45		0.0039	**
WT	Ac Tau	2.368	0.6013	8	T-test		t=3.938, df=7	0.0056	**
ATG7KO	Total tau	2.415	0.6959	3	T-test		t=3.471, df=2	0.0739	ns
ATG7KO	Ac Tau	1.314	0.5379	3	Wilcoxon	6		0.25	ns
Figure 1G Serum+
																Tukey's multiple comparisons test	Mean Diff.	95.00% CI of diff.	Below threshold?	Summary	Adjusted P Value
			Control			WT Tau			KQ Tau
	Serum +	AV	7.88363	7.88363	7.88363	9.55088	9.42705	12.1072	13.8095	13.6067	13.0532					Serum+ / AV
		APG	2.08785	2.08785	2.08785	2.14035	1.7455	1.94293	1.71875	2.08049	2.50821					Control vs. WT Tau	-2.478	-3.913 to -1.043	Yes	***	0.0005
		AUTL	5.79578	5.79578	5.79578	7.41053	7.68155	10.1643	12.0907	11.5262	10.545					Control vs. KQ Tau	-5.606	-7.041 to -4.171	Yes	****	<0.0001
	Serum -	AV	16.7697	17.3003	17.1348	19.7679	19.2692	19.5186	23.1998	23.0864	25.6071					WT Tau vs. KQ Tau	-3.128	-4.563 to -1.693	Yes	****	<0.0001
		APG	5.0919	5.52686	5.82494	2.91792	3.0334	2.97566	3.59649	4.21306	5.42064
		AUTL	11.6778	11.7734	11.3099	16.85	16.2358	16.5429	19.6033	18.8733	20.1865					Serum + / APG
																Control vs. WT Tau	0.1449	-1.290 to 1.580	No	ns	0.967
																Control vs. KQ Tau	-0.01463	-1.449 to 1.420	No	ns	0.9997
																WT Tau vs. KQ Tau	-0.1596	-1.594 to 1.275	No	ns	0.9601
																Serum + / AUTL
																Control vs. WT Tau	-2.623	-4.058 to -1.188	Yes	***	0.0002
																Control vs. KQ Tau	-5.592	-7.026 to -4.157	Yes	****	<0.0001
																WT Tau vs. KQ Tau	-2.969	-4.403 to -1.534	Yes	****	<0.0001
																Serum - / AV
																Control vs. WT Tau	-2.45	-3.885 to -1.016	Yes	***	0.0005
																Control vs. KQ Tau	-6.896	-8.331 to -5.461	Yes	****	<0.0001
									ANOVA table	SS	DF	MS	F (DFn, DFd)	P value		WT Tau vs. KQ Tau	-4.446	-5.881 to -3.011	Yes	****	<0.0001
									Interaction	115.6	10	11.56	F (10, 36) = 22.37	P<0.0001
									Vesicle	2128	5	425.6	F (5, 36) = 823.6	P<0.0001		Serum - / APG
									Tau	158.6	2	79.32	F (2, 36) = 153.5	P<0.0001		Control vs. WT Tau	2.506	1.071 to 3.940	Yes	***	0.0004
									Residual	18.61	36	0.5168				Control vs. KQ Tau	1.071	-0.3636 to 2.506	No	ns	0.176
																WT Tau vs. KQ Tau	-1.434	-2.869 to 0.0003514	No	ns	0.0501
																Serum - / AUTL
																Control vs. WT Tau	-4.956	-6.391 to -3.521	Yes	****	<0.0001
																Control vs. KQ Tau	-7.967	-9.402 to -6.533	Yes	****	<0.0001
																WT Tau vs. KQ Tau	-3.011	-4.446 to -1.577	Yes	****	<0.0001
Figure 1I Left: Enrichement
	Tau			AcTau					ANOVA table	SS (Type III)	DF	MS	F (DFn, DFd)	P value		Sidak's multiple comparisons test	Predicted (LS) mean diff.	95.00% CI of diff.	Significant?	Summary	Adjusted P Value
	Mean	SEM	n	Mean	SEM	n			Interaction	0.06059	1	0.06059	F (1, 10) = 1.808	P=0.2085		Tau - AcTau
APG	0.585521	0.101212	3	1.12497	0.059064	4			MA vesicle	0.06047	1	0.06047	F (1, 10) = 1.804	P=0.2089		APG	-0.5394	-0.9067 to -0.1722	Yes	**	0.0063
AUT	0.851267	0.175492	3	1.12484	0.062641	4			Tau	0.5666	1	0.5666	F (1, 10) = 16.90	P=0.0021		AUT	-0.2736	-0.6408 to 0.09367	No	ns	0.1516
									Residual	0.3352	10	0.03352
Figure 1I Right: Recovery
	Tau			AcTau					ANOVA table	SS (Type III)	DF	MS	F (DFn, DFd)	P value		Sidak's multiple comparisons test	Predicted (LS) mean diff.	95.00% CI of diff.	Significant?	Summary	Adjusted P Value
	Mean	SEM	n	Mean	SEM	n			Interaction	0.2965	1	0.2965	F (1, 10) = 2.768	P=0.1271
APG	1	0	3	2.0211	0.214392	4			MA vesicle	0.2965	1	0.2965	F (1, 10) = 2.768	P=0.1271		Tau - AcTau
AUT	1	0	3	1.43292	0.208102	4			Tau	1.812	1	1.812	F (1, 10) = 16.92	P=0.0021		APG	-1.021	-1.678 to -0.3646	Yes	**	0.0044
									Residual	1.071	10	0.1071				AUT	-0.4329	-1.089 to 0.2236	No	ns	0.215

## Sheet: FIG 2
Figure 2B: Left
	CMA+	CMA-		Unpaired t test
	2.57941	0.198854		P value	0.0354
	1.08436	0.118135		P value summary	*
	1.24208	0.20157		Significantly different (P < 0.05)?	Yes
				One- or two-tailed P value?	Two-tailed
				t, df	t=3.124, df=4
Figure 2B: Middle
								ANOVA table	SS	DF	MS	F (DFn, DFd)	P value		Sidak's multiple comparisons test	Mean Diff.	95.00% CI of diff.	Significant?	Summary	Adjusted P Value
	WT			L2AKO				Interaction	0.7265	2	0.3633	F (2, 12) = 9.517	P=0.0033
Total	1.09433	1.06387	0.841809	2.48471	2.4957	2.30557		Tau status	0.7265	2	0.3633	F (2, 12) = 9.517	P=0.0033		WT - L2AKO
K174	1.17484	0.841639	0.983523	1.80583	1.57464	1.73939		Genotype	3.442	1	3.442	F (1, 12) = 90.17	P<0.0001		Total	-1.429	-1.871 to -0.9867	Yes	****	<0.0001
K274	1.1099	0.964378	0.925724	1.70365	1.71593	1.04563		Residual	0.4581	12	0.03817				K174	-0.7066	-1.149 to -0.2647	Yes	**	0.0025
															K274	-0.4884	-0.9303 to -0.04648	Yes	*	0.0293
Figure 2B: Right
Total	K174	K274			ANOVA summary										Dunnett's multiple comparisons test	Mean Diff.	95.00% CI of diff.	Significant?	Summary	Adjusted P Value	A-?
0.587911	0.943894	1.31331			F	4.584									Total vs. K174	-0.3114	-0.8558 to 0.2329	No	ns	0.25	B	K174
0.258907	0.906172	0.768403			P value	0.0619									Total vs. K274	-0.5751	-1.119 to -0.03069	Yes	*	0.0407	C	K274
0.691007	0.622103	1.18128			P value summary	ns
					Significant diff. among means (P < 0.05)?	No
					R squared	0.6044
Figure 2D
	Tau			AcTau				ANOVA table	SS (Type III)	DF	MS	F (DFn, DFd)	P value		Sidak's multiple comparisons test	Predicted (LS) mean diff.	95.00% CI of diff.	Significant?	Summary	Adjusted P Value
	Mean	SEM	n	Mean	SEM	n		Interaction	3026	1	3026	F (1, 13) = 49.67	P<0.0001		Tau - AcTau
Binding	1.325	0.2917	6	32.32	1.985	3		Binding/Uptake	20.23	1	20.23	F (1, 13) = 0.3320	P=0.5743		Binding	-31	-44.94 to -17.05	Yes	***	0.0002
Uptake	31.57	5.54	5	6.647	5.033	3		Tau	35.68	1	35.68	F (1, 13) = 0.5856	P=0.4578		Uptake	24.92	10.52 to 39.32	Yes	**	0.0015
								Residual	792	13	60.92
Figure 2G Left: Binding
	Tau			AcTau				ANOVA table	SS	DF	MS	F (DFn, DFd)	P value		Sidak's multiple comparisons test	Mean Diff.	95.00% CI of diff.	Significant?	Summary	Adjusted P Value
GAPDH cc	Mean	SEM	n	Mean	SEM	n		Interaction	33.75	2	16.88	F (2, 12) = 4.964	P=0.0269		Tau - AcTau
0	1	0.202998	3	1	0.043381	3		GAPDH	39.4	2	19.7	F (2, 12) = 5.794	P=0.0173		0	0	-4.171 to 4.171	No	ns	>0.9999
1	1.3947	0.2453	3	0.991176	0.198203	3		Tau	20.51	1	20.51	F (1, 12) = 6.033	P=0.0302		1	0.4035	-3.767 to 4.574	No	ns	0.9912
3	7.2309	2.56963	3	1.22981	0.231589	3		Residual	40.8	12	3.4				3	6.001	1.831 to 10.17	Yes	**	0.0054
Figure 2G Right: Uptake
	Tau			AcTau				ANOVA table	SS	DF	MS	F (DFn, DFd)	P value		Sidak's multiple comparisons test	Mean Diff.	95.00% CI of diff.	Significant?	Summary	Adjusted P Value
GAPDH cc	Mean	SEM	n	Mean	SEM	n		Interaction	1.505	2	0.7526	F (2, 12) = 5.019	P=0.0261		Tau - AcTau
0	1	0.325678	3	1	0.178898	3		GAPDH	0.02824	2	0.01412	F (2, 12) = 0.09417	P=0.9108		0	0	-0.8759 to 0.8759	No	ns	>0.9999
1	0.997417	0.150067	3	1.0607	0.289489	3		Tau	0.8719	1	0.8719	F (1, 12) = 5.815	P=0.0328		1	-0.06329	-0.9392 to 0.8126	No	ns	0.9963
3	0.466055	0.07145	3	1.72333	0.224444	3		Residual	1.799	12	0.1499				3	-1.257	-2.133 to -0.3814	Yes	**	0.0055
Figure 2H
	Monomer			Dimer			HMW
GAPDH0	58.4103	10.8566	3	34.6827	10.9813	3	6.90702	0.465812	3
GAPDH1	42.7867	9.28612	3	26.1214	5.6934	3	31.0919	3.9735	3
GAPDH3	33.2749	7.93026	3	24.2262	2.42028	3	42.499	6.20206	3
								ANOVA table	SS	DF	MS	F (DFn, DFd)	P value
								Interaction	3134	4	783.6	F (4, 18) = 4.894	P=0.0076
								GAPDH concentration	6.667e-11	2	3.333e-11	F (2, 18) = 2.082e-013	P>0.9999
								Tau status	1793	2	896.4	F (2, 18) = 5.599	P=0.0129
								Residual	2882	18	160.1

## Sheet: FIG 3
Figure 3B
	Control			WT Tau			AcTau				ANOVA table	SS	DF	MS	F (DFn, DFd)	P value		Sidak's multiple comparisons test	Mean Diff.	95.00% CI of diff.	Adjusted P Value
	Mean	SEM	n	Mean	SEM	n	Mean	SEM	n		Interaction	0.4018	2	0.2009	F (2, 12) = 8.197	P=0.0057		Serum +
Serum+	0.4765	0	3	0.9007	0.05852	3	1.996	0.08212	3		Serum	6.254	1	6.254	F (1, 12) = 255.2	P<0.0001		Control vs. WT Tau	-0.4242	-0.7783 to -0.07007	0.0183
Serum-	1.285	0.1334	3	2.441	0.05373	3	3.184	0.1348	3		Tau	8.781	2	4.391	F (2, 12) = 179.1	P<0.0001		Control vs. AcTau	-1.52	-1.874 to -1.165	<0.0001
											Residual	0.2941	12	0.02451				WT Tau vs. AcTau	-1.095	-1.449 to -0.7412	<0.0001
																		Serum -
																		Control vs. WT Tau	-1.156	-1.510 to -0.8019	<0.0001
																		Control vs. AcTau	-1.899	-2.253 to -1.545	<0.0001
																		WT Tau vs. AcTau	-0.743	-1.097 to -0.3889	0.0002
Figure 3C: Total proteolysis
	Control	WT Tau	KQ Tau		Dunnett's multiple comparisons test	Mean Diff.	95.00% CI of diff.	Significant?	Summary	Adjusted P Value	A-?
mean	1.1302	0.955098	0.821736		Control vs. WT Tau	1.05	-0.7022 to 2.802	No	ns	0.2261	B	WT Tau
s.e.m	0.077054	0.0478979	0.0464683		Control vs. KQ Tau	1.85	0.09784 to 3.602	Yes	*	0.0408	C	KQ Tau
Figure 3C: Lysosomal proteolysis
	Control	WT Tau	KQ Tau		ANOVA summary			Tukey's multiple comparisons test	Mean Diff.	95.00% CI of diff.	Significant?	Summary	Adjusted P Value
mean	35.4439	28.7757	15.2052		F	14.55		Control vs. WT Tau	6.668	-5.065 to 18.40	No	ns	0.2655	A-B
s.e.m	2.4905	1.5659	2.44317		P value	0.005		Control vs. KQ Tau	20.24	8.505 to 31.97	Yes	**	0.0044	A-C
					P value summary	**		WT Tau vs. KQ Tau	13.57	1.837 to 25.30	Yes	*	0.028	B-C
					Significant diff. among means (P < 0.05)?	Yes
					R squared	0.829
Figure 3D
					ANOVA summary			Tukey's multiple comparisons test	Mean Diff.	95.00% CI of diff.	Significant?	Summary	Adjusted P Value
	Mean	SEM	n		F	5.58		No protein vs. WT Tau	0.084	-0.2228 to 0.3908	No	ns	0.7546	A-B
No protein	0.2527	0.0441	6		P value	0.0178		No protein vs. Ac Tau	-0.2696	-0.5440 to 0.004828	No	ns	0.0544	A-C
WT Tau	0.1687	0.02328	4		P value summary	*		WT Tau vs. Ac Tau	-0.3536	-0.6604 to -0.04678	Yes	*	0.0239	B-C
Ac Tau	0.5223	0.109	6		Significant diff. among means (P < 0.05)?	Yes
					R squared	0.4619
Figure 3F
	Mean	SEM	n		Unpaired t test
WT Tau	1	0.091281	3		P value	0.0056
Ac Tau	0.345274	0.0787869	3		P value summary	**
					Significantly different (P < 0.05)?	Yes
					One- or two-tailed P value?	Two-tailed
					t, df	t=5.430, df=4
Figure 3G
	WT			AcTau				ANOVA table	SS	DF	MS	F (DFn, DFd)	P value		Sidak's multiple comparisons test	Mean Diff.	95.00% CI of diff.	Adjusted P Value
	Mean	SEM	n	Mean	SEM	n		Interaction	1.679	2	0.8395	F (2, 18) = 1.439	P=0.2632		WT - AcTau
pH8	1	0	4	0.4813	0.1872	4		pH	1.306	2	0.6531	F (2, 18) = 1.120	P=0.3481		pH8	0.5187	-0.9023 to 1.940	0.7248
pH6	1.413	0.4813	4	0.6075	0.3657	4		Tau	6.327	1	6.327	F (1, 18) = 10.85	P=0.0040		pH6	0.8055	-0.6155 to 2.226	0.3927
pH5	2.19	0.6606	4	0.4336	0.1954	4		Residual	10.5	18	0.5833				pH5	1.756	0.3354 to 3.177	0.0132
Figure 3I
pH	4R0N			K280Q				ANOVA table	SS	DF	MS	F (DFn, DFd)	P value		Sidak's multiple comparisons test	Mean Diff.	95.00% CI of diff.	Significant?	Summary	Adjusted P Value
5	0.8	0.1	2	6	0.9	2		Interaction	49.16	3	16.39	F (3, 8) = 3.066	P=0.0912
6	2	0.3	2	13.4	3.4	2		pH	175.2	3	58.38	F (3, 8) = 10.92	P=0.0033		4R0N - K280Q
7.4	5.8	0.7	2	16.2	1.9	2		Tau status	225	1	225	F (1, 8) = 42.10	P=0.0002		pH5	-5.2	-12.58 to 2.182	No	ns	0.2013
8	10.3	2	2	13.3	0.9	2		Residual	42.76	8	5.345				pH6	-11.4	-18.78 to -4.018	Yes	**	0.0046
															pH7.5	-10.4	-17.78 to -3.018	Yes	**	0.008
															pH8	-3	-10.38 to 4.382	No	ns	0.6495
Figure 3K
	Tau			AcTau				ANOVA table	SS (Type III)	DF	MS	F (DFn, DFd)	P value		Sidak's multiple comparisons test	Predicted (LS) mean diff.	95.00% CI of diff.	Significant?	Summary	Adjusted P Value
	Mean	SEM	n	Mean	SEM	n		Interaction	287.8	1	287.8	F (1, 12) = 5.335	P=0.0395		None - NH4Cl
None	31.57	5.54	5	7.0722	0.291687	5		Lysosomal integrity	260.8	1	260.8	F (1, 12) = 4.835	P=0.0482		Tau	17.1	3.406 to 30.79	Yes	*	0.0155
NH4Cl	14.47	1.987	3	7.49318	1.16259	3		Tau	928.7	1	928.7	F (1, 12) = 17.22	P=0.0013		AcTau	-0.421	-14.12 to 13.27	No	ns	0.9962
								Residual	647.3	12	53.94

## Sheet: FIG 4 
Figure 4B
								Binding			Uptake
	Tau			AcTau				Unpaired t test			Unpaired t test
	Mean	SEM	n	Mean	SEM	n		P value	<0.0001		P value	0.0143
Binding	1.856	0.4734	6	12.29	0.4626	3		P value summary	****		P value summary	*
Uptake	16.51	1.392	6	52.47	16.67	3		Significantly different (P < 0.05)?	Yes		Significantly different (P < 0.05)?	Yes
								One- or two-tailed P value?	Two-tailed		One- or two-tailed P value?	Two-tailed
								t, df	t=13.80, df=7		t, df	t=3.239, df=7
Figure 4D: Enrichment (top)
	Tau			AcTau				ANOVA table	SS	DF	MS	F (DFn, DFd)	P value			Sidak's multiple comparisons test	Mean Diff.	95.00% CI of diff.	Significant?	Summary	Adjusted P Value
	Mean	SEM	n	Mean	SEM	n		Interaction	0.04812	1	0.04812	F (1, 8) = 1.307	P=0.2860
WT	0.734384	0.170103	3	0.993406	0.0358053	3		Genotype	0.3888	1	0.3888	F (1, 8) = 10.56	P=0.0117			WT - L2AKO
L2AKO	0.501037	0.0989028	3	0.506749	0.0954042	3		Tau status	0.05256	1	0.05256	F (1, 8) = 1.427	P=0.2664			Tau	0.2333	-0.1965 to 0.6632	No	ns	0.319
								Residual	0.2946	8	0.03683					AcTau	0.4867	0.05682 to 0.9165	Yes	*	0.0289
Figure 4D: HMW tau (bottom)
	Mean	SEM	n		Unpaired t test
WT	1	0	3		P value	0.0545
L2AKO	1.398	0.1476	3		P value summary	ns
					Significantly different (P < 0.05)?	No
					One- or two-tailed P value?	Two-tailed
					t, df	t=2.694, df=4
Figure 4G
	Mean	SEM	n		ANOVA table	SS	DF	MS	F (DFn, DFd)	P value		Sidak's multiple comparisons test	Mean Diff.	95.00% CI of diff.	Significant?	Summary	Adjusted P Value
PGK	1	0.09596	8		Treatment (between columns)	9.605	4	2.401	F (4, 37) = 9.542	P<0.0001		PGK vs. VPS4	0.1781	-0.5475 to 0.9036	No	ns	0.9982
ATG7	0.8365	0.144	10		Residual (within columns)	9.311	37	0.2517				PGK vs. L2A	-1.06	-1.786 to -0.3346	Yes	**	0.001
VPS4	0.8219	0.1422	9		Total	18.92	41					PGK vs. ATG7	0.1635	-0.5448 to 0.8717	No	ns	0.999
L2A	2.06	0.2508	9									PGK vs. L2A + VPS4	-0.08644	-0.8928 to 0.7200	No	ns	>0.9999
L2A + VPS4	1.086	0.1775	6									VPS4 vs. L2A	-1.238	-1.942 to -0.5344	Yes	****	<0.0001
												VPS4 vs. ATG7	-0.01461	-0.7007 to 0.6715	No	ns	>0.9999
												VPS4 vs. L2A + VPS4	-0.2645	-1.051 to 0.5225	No	ns	0.9799
												L2A vs. ATG7	1.224	0.5376 to 1.910	Yes	****	<0.0001
												L2A vs. L2A + VPS4	0.9738	0.1868 to 1.761	Yes	**	0.0073
												ATG7 vs. L2A + VPS4	-0.2499	-1.021 to 0.5212	No	ns	0.9845

## Sheet: FIG 5
Figure 5C
	Mean	SEM	n		Unpaired t test
Control	1	0.07709	3		P value	0.0024
AD	0.3877	0.04573	3		P value summary	**
					Significantly different (P < 0.05)?	Yes
					One- or two-tailed P value?	Two-tailed
					t, df	t=6.831, df=4
Figure 5E
	Mean	SEM	n		Unpaired t test
Control	1	0.1536	7		P value	0.0004
AD	2.732	0.3358	6		P value summary	***
					Significantly different (P < 0.05)?	Yes
					One- or two-tailed P value?	Two-tailed
					t, df	t=4.936, df=11
Figure 5F (top)
	Ctr	AD
No substrate	0.802851	3.08709			ANOVA table	SS	DF	MS	F (DFn, DFd)	P value		Šídák's multiple comparisons test	Predicted (LS) mean diff.	95.00% CI of diff.	Below threshold?	Summary	Adjusted P Value
	0.673941	2.8748			Disease x Substrate	2.389	1	2.389	F (1, 11) = 13.91	P=0.0033
	0.848715	2.55757			Disease	8.156	1	8.156	F (1, 11) = 14.79	P=0.0027		N.S. - α-syn
	1.26885	2.96394			Substrate	0.3279	1	0.3279	F (1, 11) = 1.909	P=0.1944		Ctr	-0.8334	-1.406 to -0.2606	Yes	**	0.0063
	1.81647	1.2291			Subject	6.065	11	0.5513	F (11, 11) = 3.210	P=0.0327		AD	0.3828	-0.2359 to 1.002	No	ns	0.2568
	0.796252	3.67689			Residual	1.889	11	0.1717
	0.792927
alpha-syn	1.48349	2.88409
	1.71999	2.2537
	2.34561	2.22348
	2.51619	1.5854
	1.93555	1.8689
	1.84763	3.27696
	0.985061
Figure 5F (bottom)
	Mean	SEM	n		Unpaired t test
Control	1.968	0.2417	7		P value	0.0041
AD	0.9224	0.133	6		P value summary	**
					Significantly different (P < 0.05)?	Yes
					One- or two-tailed P value?	Two-tailed
					t, df	t=3.607, df=11
Figure 5H
	Mean	SEM	n		Unpaired t test
Control	1	0.1248	3		P value	0.0486
AD	1.598	0.1731	3		P value summary	*
					Significantly different (P < 0.05)?	Yes
					One- or two-tailed P value?	Two-tailed
					t, df	t=2.805, df=4
Figure 5J
	Mean	SEM	n		Unpaired t test
Control	1	0.4324	3		P value	0.001
AD	5.143	0.197	3		P value summary	***
					Significantly different (P < 0.05)?	Yes
					One- or two-tailed P value?	Two-tailed
					t, df	t=8.719, df=4
Figure 5I
	Control			AD
AV	0.524786	1.90443	1.43941	1.95352	1.36453	1.80039
LE	1.68446	1.8469	1.93217	4.62326	0.929014	4.36297

## Sheet: FIG 6
Figure 6D
	Mean	SEM	n		Unpaired t test
WT	40.0948	14.6537	322		P value	<0.0001
KO	64.7329	19.6403	232		P value summary	****
					Significantly different (P < 0.05)?	Yes
					One- or two-tailed P value?	Two-tailed
					t, df	t=16.91, df=552
Figure 6E
	WT			L2AKO				ANOVA table	SS (Type III)	DF	MS	F (DFn, DFd)	P value		Sidak's multiple comparisons test	Predicted (LS) mean diff.	95.00% CI of diff.	Significant?	Summary	Adjusted P Value
	Mean	SEM	n	Mean	SEM	n		Interaction	69.83	2	34.91	F (2, 14) = 1.558	P=0.2450		WT - L2AKO
2 weeks	2	1.1547	3	4	2.08167	3		Time	279.8	2	139.9	F (2, 14) = 6.243	P=0.0115		2w	-2	-12.47 to 8.471	No	ns	0.942
4 weeks	9	4.93288	3	14	1.1547	3		Genotype	171.9	1	171.9	F (1, 14) = 7.668	P=0.0151		4w	-5	-15.47 to 5.471	No	ns	0.5195
8 weeks	5.5	2.02073	4	16.25	2.529	4		Residual	313.8	14	22.41				8w	-10.75	-19.82 to -1.682	Yes	*	0.0187
Figure 6f
		WT		L2AKO
		Donor	Recipient	Donor	Recipient
	2 weeks	72	2	65	0
		67	0	77	7
		58	4	62	5
	4 weeks	90	10	91	16
		78	0	91	14
		82	17	97	12
	8 weeks	66	6	101	19
		109	2	93	22
		50	3	94	12
		89	11	101	12
Figure 6h
	Group	Recipient	AcTau intensity
	WT	6	16
		2	15
		3	9
		11	17
	L2AKO	19	32
		22	33
		12	25
		12	23

## Sheet: Extended FIG 1
Extended Figure 1D Left: Cortex
	WT			ATG7KO				ANOVA table	SS (Type III)	DF	MS	F (DFn, DFd)	P value		Dunnett's multiple comparisons test	Predicted (LS) mean diff.	95.00% CI of diff.	Below threshold?	Summary	Adjusted P Value
	Mean	SEM	n	Mean	SEM	n		Interaction	1.605	2	0.8023	F (2, 30) = 0.6328	P=0.5380
None	1	0	9	1.16092	0.202075	3		Pathway	12.72	2	6.358	F (2, 30) = 5.014	P=0.0132		WT
N/L	2.47183	0.417801	9	2.93813	1.19112	3		Region	2.825	1	2.825	F (1, 30) = 2.228	P=0.1460		None vs. N/L	-1.868	-3.014 to -0.7222	Yes	**	0.0011
3-MA	1.61011	0.274452	9	2.92365	1.37164	3		Residual	38.04	30	1.268				None vs. 3MA	-0.8917	-2.038 to 0.2544	No	ns	0.1456
															ATG7KO
															None vs. N/L	-0.6219	-3.185 to 1.941	No	ns	0.8035
															None vs. 3MA	0.7164	-1.846 to 3.279	No	ns	0.7498
Extended Figure 1D Right: Midbrain
	WT			ATG7KO				ANOVA table	SS (Type III)	DF	MS	F (DFn, DFd)	P value		Dunnett's multiple comparisons test	Predicted (LS) mean diff.	95.00% CI of diff.	Below threshold?	Summary	Adjusted P Value
	Mean	SEM	n	Mean	SEM	n		Interaction	0.6367	2	0.3184	F (2, 42) = 0.08479	P=0.9189
None	1	0	13	1.66915	0.221129	3		Pathway	20.32	2	10.16	F (2, 42) = 2.706	P=0.0785		WT
N/L	2.97955	0.851574	13	3.68149	0.612903	3		Region	1.665	1	1.665	F (1, 42) = 0.4433	P=0.5092		Untreated vs. N/L	-1.98	-3.719 to -0.2399	Yes	*	0.0237
3-MA	1.93043	0.464431	13	1.99066	1.18217	3		Residual	157.7	42	3.755				Untreated vs. 3MA	-0.9304	-2.670 to 0.8092	No	ns	0.3734
															ATG7KO
															Untreated vs. N/L	-2.012	-5.634 to 1.609	No	ns	0.3477
															Untreated vs. 3MA	-0.3215	-3.943 to 3.300	No	ns	0.9702
Extended Figure 1F
	WT Tau			KQ Tau				ANOVA table	SS (Type III)	DF	MS	F (DFn, DFd)	P value		Dunnett's multiple comparisons test	Predicted (LS) mean diff.	95.00% CI of diff.	Below threshold?	Summary	Adjusted P Value
	Mean	SEM	n	Mean	SEM	n		Interaction	0.9804	3	0.3268	F (3, 46) = 1.108	P=0.3554
None	1	0	9	1	0	6		Pathway	2.732	3	0.9107	F (3, 46) = 3.089	P=0.0362		WT Tau
N/L	1.38169	0.115772	9	1.82651	0.430401	6		Tau	2.526	1	2.526	F (1, 46) = 8.566	P=0.0053		None vs. N/L	-0.3817	-1.007 to 0.2433	No	ns	0.3322
3-MA	0.9393	0.162981	6	1.63357	0.364316	6		Residual	13.56	46	0.2948				None vs. 3MA	0.0607	-0.6381 to 0.7595	No	ns	0.9938
MG-132	0.883325	0.17901	6	1.50125	0.208214	6									None vs. MG132	0.1167	-0.5821 to 0.8154	No	ns	0.9599
															KQ Tau
															None vs. N/L	-0.8265	-1.588 to -0.06495	Yes	*	0.0305
															None vs. 3MA	-0.6336	-1.395 to 0.1280	No	ns	0.122
															None vs. MG132	-0.5012	-1.263 to 0.2603	No	ns	0.269

## Sheet: Extended FIG 2
Extended Figure 2D
									Inset (mean per animal)
	Bin Center	CTR	L2AKO		Unpaired t test					CTR	L2AKO		Unpaired t test
	15	0.06	0		P value	0.9196			Mean	40.26	40.02		P value	0.9714
	20	0.14	0		P value summary	ns			SEM	5.868	2.751		P value summary	ns
	25	0.22	0.08		Significantly different (P < 0.05)?	No			n	5	5		Significantly different (P < 0.05)?	No
	30	0.34	0.22		One- or two-tailed P value?	Two-tailed							One- or two-tailed P value?	Two-tailed
	35	0.42	0.42		t, df	t=0.1011, df=98							t, df	t=0.03703, df=8
	40	0.52	0.58
	45	0.72	0.82
	50	0.78	0.92
	55	0.88	0.98
	60	0.94	1
	65	0.96	1
	70	1	1
Extended Figure 2F
	Control	PI	MG132	PI + MG132
	1	28.1036	3.63609	27.1627
	1	55.5156	1.07111	60.0356
	1	16.9954	4.18115	11.4612

## Sheet: Extended FIG 3
Extended Figure 3A
	PGK	WT	KQ		ANOVA summary			Tukey's multiple comparisons test	Mean Diff.	95.00% CI of diff.	Below threshold?	Summary	Adjusted P Value
Mean	5.648e-06	1	0.8134		F	16.87		PGK vs. WT	-1	-1.562 to -0.4382	Yes	**	0.0038
SEM	4.082e-06	0	0.2243		P value	0.0034		PGK vs. KQ	-0.8134	-1.375 to -0.2516	Yes	*	0.0104
n	3	3	3		P value summary	**		WT vs. KQ	0.1866	-0.3752 to 0.7484	No	ns	0.5927
					Significant diff. among means (P < 0.05)?	Yes
					R squared	0.849
Extended Figure 3C
Ctr Tau	Tau (µM)	pH 5		pH 6		pH 7.4		pH 8			KQ Tau	Tau (µM)	pH 5		pH 6		pH 7.4		pH 8
	100	95.6368	91.0871	90.2558	100	89.4966	100	100	100			100	100	100	100	100	100	100	100	100
	50	99.0751	73.754	88.3119	70.0199	100	85.5808	88.3394	82.7946			50	90.3501	84.6096	64.3199	78.7023	76.8071	76.0367	82.834	86.9812
	25	100	98.7389	100	83.1865	91.8721	77.5593	83.4874	70.2269			25	79.4896	76.993	58.2293	69.7793	68.9663	58.4236	67.9842	71.7299
	12.5	97.6369	100	96.063	86.4008	76.1039	58.1654	74.3326	46.0334			12.5	66.7509	63.0453	49.6776	56.9364	51.8098	47.6465	52.7982	53.987
	6.25	87.6448	97.6533	74.8096	79.7859	59.8183	44.675	58.5904	23.2103			6.25	56.3248	50.4968	41.8435	47.742	37.2514	32.5289	33.1536	39.118
	3.125	74.1923	87.7662	58.5635	53.6358	43.1305	32.01	38.2679	14.3287			3.125	40.6793	35.8653	24.9029	38.1199	22.9646	19.8081	23.117	23.7922
	1.5625	55.2471	77.2561	42.8506	38.0127	24.1492	21.4522	21.45	9.92601			1.5625	28.9405	28.381	21.1522	25.5204	12.5512	14.1086	15.862	15.2221
	0.78125	42.4496	57.9784	39.447	28.5782	18.609	14.5115	14.8276	8.22451			0.78125	25.3151	28.8072	20.7189	27.187	5.36251	8.11679	15.7623	10.5628
	0.390625	28.3642	34.0206	25.6219	17.025	18.0468	7.76625	9.81035	5.63749			0.390625	19.6139	19.1759	23.9601	15.1806	12.1889	12.9103	7.60223	5.1842
	0.195312	14.8087	17.469	18.7691	14.9443	4.97803	4.21441	6.80309	0.974892			0.195312	5.94464	14.7021	23.6862	15.4895	2.09065	4.76465	2.40848	2.78327
	0.0976562	10.1604	11.5258	12.6847	10.8396	0.487749	2.07462	1.4567	0.75641			0.0976562	2.59407	11.5912	11.6334	16.2136	1.12685	3.94103	1.25226	0
	0.0488281	7.17832	9.26031	14.4637	9.87339	0.647848	1.74876	1.41889	0.643859			0.0488281	1.68706	9.92069	8.44426	14.7561	0.184788	1.03365	0.107126	1.02388
	0.0244141	5.38131	6.53602	9.35822	7.29058	4.56846	2.04746	0.376782	0			0.0244141	0.352072	13.2868	6.63824	15.0495	0	1.64313	0	1.41594
	0.012207	0	5.59394	10.6109	6.7254	1.2324	1.18938	0.191892	0.69848			0.012207	0.0562794	11.6095	4.97781	14.2193	1.25367	0.984228	0.535629	1.31225
	0.00610352	3.49945	4.23463	5.74055	5.85709	0	2.02574	0	6.619			0.00610352	0	12.1861	4.62424	14.263	0.807999	0	0.173619	0.725788
	0	1.05011	0	0	0	3.50733	0	0.816595	2.33047			0	1.63471	0	0	0	0.456539	1.25191	0.738797	0.660986
Extended Figure 3D
	DJA2 (µM)	pH 5.0 (Acetate)						pH 6.0 (MES)						pH 7.0 (HEPES)						pH 7.5 (Tris)						8.0 (Tris)
	2	0.768518	0.777881	2.75041	1.59145	2.79823	2.2723	6.87649	7.70431	7.88712	8.49787	9.76838	8.88402	5.01744	6.12411	6.48243	7.71886	10.135	8.58286	7.77257	8.14471	5.42675	10.9815	11.6747	10.2882	5.01975	6.053	5.91164	6.9715	5.26889	8.5311
	1	-0.0887432	0.819496	0.351331	1.98216	3.13594	3.12779	4.37121	6.51318	6.91329	5.93284	8.09571	7.28938	3.86849	4.85466	3.92557	6.91641	9.48424	7.95409	8.53901	7.97083	3.44531	10.4695	11.1587	10.2855	4.13009	4.3253	3.44014	7.54612	9.22748	9.65072
	0.5	-0.345714	0.921452	-0.607886	1.24354	1.6227	1.66959	3.502	5.268	3.01911	6.04422	7.15466	5.70008	3.61798	4.02704	2.07054	6.5031	8.5213	5.41265	7.7039	7.42147	3.58376	10.6763	10.363	9.34231	2.84778	3.30214	1.7001	3.86905	7.53131	8.4261
	0.25	-0.148045	0.0922799	-0.694236	0.634037	1.4107	0.740039	-1.82361	3.65032	0.942673	5.68607	6.61645	4.27751	2.8876	3.50277	1.66677	5.51159	5.81058	3.97265	7.52005	6.14113	2.43964	6.96675	10.1218	8.41391	1.47909	2.31377	1.28388	5.55105	7.00822	6.527
	0.125	-0.787869	-0.500728	-1.50572	1.02882	1.46302	1.05125	3.05245	3.42152	1.23471	7.25804	7.12798	5.59537	2.21958	3.09794	1.47757	5.57681	6.95745	5.0074	6.70709	5.27501	3.39436	9.69669	9.55723	7.60274	0.273066	1.04043	-0.0904237	5.84802	4.63242	5.91373
	0.0625	-0.825323	-0.254162	-1.6212	1.08522	1.23607	1.40526	-2.44447	3.49855	-1.78911	4.5843	5.66473	4.69234	1.15942	2.17096	1.77776	5.46982	6.57125	5.64789	4.7755	3.8252	3.08092	6.65818	7.35144	6.21958	-1.91012	-0.422501	-0.516739	3.16494	1.22848	3.7853
	0.03125	-1.38192	-0.423741	-0.714003	0.592588	0.541625	1.68522	-0.990044	0.682832	-0.282952	1.29432	2.21269	2.05862	0.543188	1.49765	1.05689	2.54877	4.73186	4.32514	2.51717	1.60675	0.942207	3.96259	4.8984	4.4497	-2.57651	-0.981197	-1.85626	1.52739	2.57292	2.49175
	0	-1.02195	-0.503848	-0.47888	0.525318	1.48137	1.36518	-3.08717	-2.89402	-2.81123	-0.606442	-0.420368	-0.570428	-2.06864	-1.92278	-1.87521	-0.439695	-0.272611	-0.510046	-0.83433	-1.5321	-1.82117	0.321098	0.0159004	0.10079	-3.21486	-3.10716	-3.15092	-1.03458	-0.995929	-0.762085
Extended Figure 3e
		% of Broken lysosomes
		#1	#2	#3
	Lys	11.7754	10.9788	10.8622
	Lys + Tau	12.4211	12.109	11.8393
	Lys NH4Cl	11.9193	11.5268	11.6799
	Lys NH4Cl + Tau	13.8975	14.5776	13.7792
	Lys Baf	8.07523	8.65279	8.404
	Lys Baf + Tau	12.9362	12.3443	12.4077
Extended Figure 3f
		#1	#2	#3
	Control	2.98665	2.9901	0.947579
	NH4Cl	3.86718	1.59754	3.31154
	Baf	1.80482

## Sheet: Extended FIG 4
Extended Figure 4b left: Tau levels						e
	Mean	SEM	n		Unpaired t test
Ctr	1	0.1	3		P value	0.0026
siVps4	2.5	0.2	3		P value summary	**
					Significantly different (P < 0.05)?	Yes
					One- or two-tailed P value?	Two-tailed
					t, df	t=6.708, df=4
Extended Figure 4b middle: Tau degradation
	Mean	SEM	n		Unpaired t test
Ctr	4.85	0.25	3		P value	0.0001
siVps4	0.95	0.1	3		P value summary	***
					Significantly different (P < 0.05)?	Yes
					One- or two-tailed P value?	Two-tailed
					t, df	t=14.48, df=4
Extended Figure 4b right: Extracellular tau levels
	Mean	SEM	n		Unpaired t test
Ctr	1	0.1	3		P value	0.1481
siVps4	0.8	0.05	3		P value summary	ns
					Significantly different (P < 0.05)?	No
					One- or two-tailed P value?	Two-tailed
					t, df	t=1.789, df=4
Extended Figure 4d
									P value	Mean of CTR	Mean of VPS4KD	Difference	SE of difference	t ratio	df
	CTR			VPS4KD				APG	0.030664	7.467	13	-5.533	2.457	2.253	35
	Mean	SEM	n	Mean	SEM	n		AUTL	0.022624	6.133	17.41	-11.28	4.728	2.385	35
APG	7.47	1.52	15	13	1.68	22
AUTL	6.13	1.7	15	17.41	3.62	22
Extended Figure 4E left: total proteolysis
	Mean	SEM	n		Unpaired t test
CTR	14.8924	0.944323	3		P value	0.7644
VPS4KD	14.573	0.315463	3		P value summary	ns
					Significantly different (P < 0.05)?	No
					One- or two-tailed P value?	Two-tailed
					t, df	t=0.3208, df=4
Extended Figure 4E right: 3-MA sensitive proteolysis
	Mean	SEM	n		Unpaired t test
CTR	3.00633	3.00633	3		P value	0.045
VPS4KD	14.4173	6.17094	3		P value summary	*
					Significantly different (P < 0.05)?	Yes
					One- or two-tailed P value?	Two-tailed
					t, df	t=2.879, df=4

[truncated: 2 more sheets: Extended FIG 5, Extended FIG 6]
